# Supplementary material for: Effect of probiotics or prebiotics on thyroid function: A meta-analysis of eight randomized controlled trials
Source: PLoS One. 2024 Jan 11;19(1):e0296733. doi: 10.1371/journal.pone.0296733 (PMC10783727; doi:10.1371/journal.pone.0296733)
Supplement: S2 Table — (XLSX) [file pone.0296733.s003.xlsx]

## Sheet: Sheet1
Data used in meta-analyses						Pre-intervention														Post-intervention														Change from baseline														Correlation coefficient
						Experimental group							Control group							Experimental group							Control group							Experimental group							Control group
Study	Participant		Variable	Unit	Time from baseline	Mean	SD_calc	N	SD_raw	SE_raw	95LL_raw	95UL_raw	Mean	SD_calc	N	SD_raw	SE_raw	95LL_raw	95UL_raw	Mean	SD_calc	N	SD_raw	SE_raw	95LL_raw	95UL_raw	Mean	SD_calc	N	SD_raw	SE_raw	95LL_raw	95UL_raw	Mean	SD_calc	N	SD_raw	SE_raw	95LL_raw	95UL_raw	Mean	SD_calc	N	SD_raw	SE_raw	95LL_raw	95UL_raw	E	C
Han_2022	Hyperthyroidism	RCT	fT3	pmol/L	6months	21.066	16.1595	10					27.0726	20.6667	8					4.34531	1.31914	10					3.84075	1.85471	8
Han_2022	Hyperthyroidism	RCT	fT4	pmol/L	6months	29.0951	14.9239	10					32.86	13.5482	8					9.43872	3.47742	10					10.52	4.4972	8
Han_2022	Hyperthyroidism	RCT	TSH	IU/mL	6months	0.041958	0.28748	10					0.838269	1.85555	8					3.25874	4.75447	10					4.22779	8.32421	8
Han_2022	Hyperthyroidism	RCT	TRAb	IU/mL	6months	18.6826	47.7182	10					23.2213	12.8803	8					10.3473	21.9655	10					16.9641	14.7485	8
Huo_2021_MI+bean	Hyperthyroidism	RCT	TSH	umol/L	6months	0.0171556	0.0239603	9					0.01	0	8					5.72439	6.30957	7					4.2433	6.54034	5
Huo_2021_MI+bean	Hyperthyroidism	RCT	fT3	pmol/L	6months	13.5633	13.6275	9					27.2737	20.1587	8					3.96571	0.950471	7					4.214	0.615248	5
Huo_2021_MI+bean	Hyperthyroidism	RCT	fT4	pmol/L	6months	24.4978	17.8478	9					32.9038	13.0906	8					9.89571	2.74249	7					10.778	3.00312	5
Huo_2021_MI+bean	Hyperthyroidism	RCT	TRAb	IU/mL	6months	17.9178	21.826	9					23.4317	10.752	6					8.42333	5.19408	9					17.1133	12.4129	6
Huo_2021_MI+Pro	Hyperthyroidism	RCT	TSH	umol/L	6months	0.0165375	0.0165632	8					0.01	0	8					3.3438	2.34208	6					4.2433	6.54034	5
Huo_2021_MI+Pro	Hyperthyroidism	RCT	fT3	pmol/L	6months	11.0587	14.35	8					27.2737	20.1587	8					4.31667	0.478066	6					4.214	0.615248	5
Huo_2021_MI+Pro	Hyperthyroidism	RCT	fT4	pmol/L	6months	20.23	15.1374	8					32.9038	13.0906	8					9.705	3.35109	6					10.778	3.00312	5
Huo_2021_MI+Pro	Hyperthyroidism	RCT	TRAb	IU/mL	6months	11.0025	7.06582	8					23.4317	10.752	6					2.6475	4.20246	8					17.1133	12.4129	6
Jalalvand_2021	Hypothyroidism	RCT	TSH	µIU/mL	10weeks	2.51	2.12	30					2.12	1.77	28					2.93	2.9	30					2.61	1.55	28
Kong_2022	Obese	RCT	TSH	µIU/mL	12weeks	1.93	0.94	20					2.72	1.8	20					2.35	1.43	20					2.55	1.49	20
Kong_2022	Obese	RCT	fT3	pg/mL	12weeks	3.09	0.35	20					2.97	0.41	20					3.07	0.38	20					2.94	0.43	20
Kong_2022	Obese	RCT	fT4	ng/dL	12weeks	1.26	0.16	20					1.19	0.21	20					1.31	0.17	20					1.23	0.21	20
Kong_2022	Obese	RCT	T3	mg/dL	12weeks	114.65	13.64	23					104.65	15.68	16					109.1	13.82	23					100.03	14.32	16
Kong_2022	Obese	RCT	T4	µg/dL	12weeks	7.08	0.87	23					6.62	1.78	16					7.28	0.85	23					6.74	1.17	16
Lin_2022	Hypothyroidism	RCT	fT3	pg/mL	4 weeks	2.84	0.2	23					2.71	0.29	16					1.31	0.29	23					1.21	0.25	16
Lin_2022	Hypothyroidism	RCT	fT4	ng/dL	4 weeks	1.05	0.07	23					1.07	0.1	16					0.43	0.03	23					0.43	0.05	16
Lin_2022	Hypothyroidism	RCT	TSH	µIU/mL	4 weeks	1.79	0.74	23					1.89	0.65	16					63.26	20.41	23					64.9	24.93	16
Ramezani_2023	Hypothyroidism	RCT	fT4	µg/dl	10weeks	9.47	2.97	26					10.59	3.62	25					12.05	3.96	26					13.63	6.75	25					2.43	5.03	26					2.87	5.8	25
Ramezani_2023	Hypothyroidism	RCT	TSH	µIU/mL	10weeks	1.73	1.29	26					2.27	1.86	25					1.49	1.14	26					2.17	1.74	25					-0.05	0.74	26					-0.05	1.95	25
Spaggiari_2017	Hypothyroidism	RCT	TSH	µIU/mL	2months	2.37	1.66	39					2.81	1.88	41					2.23	1,72	36					3.27	4.24	35
Spaggiari_2017	Hypothyroidism	RCT	fT3	pg/mL	2months	2.7	0.3	39					2.6	0.3	41					2.7	0.4	36					2.7	0.3	35
Spaggiari_2017	Hypothyroidism	RCT	fT4	pg/mL	2months	10.8	1.6	39					10.9	1.6	41					10.9	1.6	36					10.7	1.7	35
Talebi_2019	Hypothyroidism	RCT	TSH	µIU/mL	8weeks	2	0.26	29					1.5	0.23	27					1.39	0.24	29					1.3	0.2	27					-0.28	0.09	29					-0.08	0.09	27
Talebi_2019	Hypothyroidism	RCT	fT3	pg/mL	8weeks	2.39	0.09	29					2.33	0.08	27					2.77	0.05	29					2.68	0.04	27					0.38	0.06	29					0.35	0.07	27
[truncated: 1 more columns]
